# Supplementary material for: Characterization of the virulence of three novel clade 2 Clostridioides (Clostridium) difficile strains and a two-year screening in animals and humans in Brazil
Source: PLoS One. 2022 Aug 26;17(8):e0273013. doi: 10.1371/journal.pone.0273013 (PMC9416996; doi:10.1371/journal.pone.0273013)
Supplement: S1 File — (XLSX) [file pone.0273013.s001.xlsx]

## Sheet: Animals
Original ID	Year	Diarrhea	Classificaition	Animal	Isolation	tcdA	tcdB	tpi	ELISA	Ribotype
1437/18- 3-1	2018	Diarrheic	Domestic	Piglet	1	1	1	1	Not performed	2
1021/17	2018	Diarrheic	Domestic	Piglet	1	0	0	1	Not performed	Not performed
SS154	2020	Diarrheic	Domestic	Dog	1	1	1	1	1	14
SS148	2020	Diarrheic	Domestic	Dog	1	1	1	1	1	14
903/17	2018	Diarrheic	Domestic	Piglet	1	0	0	1	Not performed	Not performed
SS149	2020	Diarrheic	Domestic	Dog	1	1	1	1	1	14
JC20	2018	Apparently healthy	Wild or synanthropic	Rodent	1	1	1	1	Not performed	64
176701	2019	Diarrheic	Domestic	Horse or Foal	1	0	0	1	0	Not performed
903/17	2018	Diarrheic	Domestic	Piglet	1	1	1	1	Not performed	78
53033	2018	Diarrheic	Domestic	Horse or Foal	1	1	1	1	1	78
FF34	2018	Diarrheic	Domestic	Cat	1	1	1	1	0	106
FF48	2018	Diarrheic	Domestic	Cat	1	1	1	1	0	106
157055	2018	Diarrheic	Domestic	Dog	1	1	1	1	1	106
SS32	2018	Apparently healthy	Domestic	Dog	0	0	0	0	Not performed	Not performed
SS33	2018	Apparently healthy	Domestic	Dog	0	0	0	0	Not performed	Not performed
SS34	2018	Apparently healthy	Domestic	Dog	0	0	0	0	Not performed	Not performed
SS35	2018	Apparently healthy	Domestic	Dog	0	0	0	0	Not performed	Not performed
SS36	2018	Apparently healthy	Domestic	Dog	0	0	0	0	Not performed	Not performed
SS37	2018	Apparently healthy	Domestic	Dog	0	0	0	0	Not performed	Not performed
SS38	2018	Diarrheic	Domestic	Dog	0	0	0	0	Not performed	Not performed
SS39	2018	Diarrheic	Domestic	Dog	0	0	0	0	Not performed	Not performed
SS40	2018	Diarrheic	Domestic	Dog	0	0	0	0	Not performed	Not performed
SS41	2018	Diarrheic	Domestic	Dog	0	0	0	0	Not performed	Not performed
SS42	2018	Diarrheic	Domestic	Dog	0	0	0	0	Not performed	Not performed
SS43	2018	Apparently healthy	Domestic	Dog	0	0	0	0	Not performed	Not performed
SS44	2018	Apparently healthy	Domestic	Dog	0	0	0	0	Not performed	Not performed
SS45	2018	Apparently healthy	Domestic	Dog	0	0	0	0	Not performed	Not performed
SS46	2018	Apparently healthy	Domestic	Dog	0	0	0	0	Not performed	Not performed
SS47	2018	Apparently healthy	Domestic	Dog	0	0	0	0	Not performed	Not performed
SS48	2018	Diarrheic	Domestic	Dog	0	0	0	0	Not performed	Not performed
SS49	2018	Apparently healthy	Domestic	Dog	0	0	0	0	Not performed	Not performed
SS50	2018	Apparently healthy	Domestic	Dog	0	0	0	0	Not performed	Not performed
SS51	2018	Apparently healthy	Domestic	Dog	0	0	0	0	Not performed	Not performed
SS52	2018	Diarrheic	Domestic	Dog	0	0	0	0	Not performed	Not performed
SS53	2018	Diarrheic	Domestic	Dog	0	0	0	0	Not performed	Not performed
SS54	2018	Diarrheic	Domestic	Dog	0	0	0	0	Not performed	Not performed
SS55	2018	Apparently healthy	Domestic	Dog	0	0	0	0	Not performed	Not performed
SS56	2018	Diarrheic	Domestic	Dog	0	0	0	0	Not performed	Not performed
SS57	2018	Diarrheic	Domestic	Dog	0	0	0	0	Not performed	Not performed
SS58	2018	Apparently healthy	Domestic	Dog	0	0	0	0	Not performed	Not performed
SS59	2018	Apparently healthy	Domestic	Dog	0	0	0	0	Not performed	Not performed
SS60	2018	Apparently healthy	Domestic	Dog	0	0	0	0	Not performed	Not performed
SS61	2018	Apparently healthy	Domestic	Dog	0	0	0	0	Not performed	Not performed
SS62	2018	Apparently healthy	Domestic	Dog	0	0	0	0	Not performed	Not performed
SS63	2018	Apparently healthy	Domestic	Dog	0	0	0	0	Not performed	Not performed
SS64	2018	Apparently healthy	Domestic	Dog	0	0	0	0	Not performed	Not performed
SS65	2018	Apparently healthy	Domestic	Dog	0	0	0	0	Not performed	Not performed
SS66	2018	Apparently healthy	Domestic	Dog	0	0	0	0	Not performed	Not performed
SS67	2018	Apparently healthy	Domestic	Dog	0	0	0	0	Not performed	Not performed
SS68	2018	Apparently healthy	Domestic	Dog	0	0	0	0	Not performed	Not performed
SS69	2018	Apparently healthy	Domestic	Dog	0	0	0	0	Not performed	Not performed
SS70	2018	Apparently healthy	Domestic	Dog	0	0	0	0	Not performed	Not performed
SS71	2018	Apparently healthy	Domestic	Dog	0	0	0	0	Not performed	Not performed
SS72	2018	Apparently healthy	Domestic	Dog	0	0	0	0	Not performed	Not performed
SS73	2018	Apparently healthy	Domestic	Dog	0	0	0	0	Not performed	Not performed
SS74	2018	Apparently healthy	Domestic	Dog	0	0	0	0	Not performed	Not performed
SS75	2018	Apparently healthy	Domestic	Dog	0	0	0	0	Not performed	Not performed
SS76	2018	Diarrheic	Domestic	Dog	0	0	0	0	Not performed	Not performed
SS77	2018	Apparently healthy	Domestic	Dog	0	0	0	0	Not performed	Not performed
SS78	2018	Apparently healthy	Domestic	Dog	0	0	0	0	Not performed	Not performed
SS79	2018	Diarrheic	Domestic	Dog	1	0	0	1	Not performed	Not performed
SS80	2018	Apparently healthy	Domestic	Dog	0	0	0	0	Not performed	Not performed
SS81	2018	Apparently healthy	Domestic	Dog	0	0	0	0	Not performed	Not performed
SS82	2018	Apparently healthy	Domestic	Dog	0	0	0	0	Not performed	Not performed
SS83	2018	Apparently healthy	Domestic	Dog	0	0	0	0	Not performed	Not performed
SS84	2018	Apparently healthy	Domestic	Dog	0	0	0	0	Not performed	Not performed
SS85	2018	Apparently healthy	Domestic	Dog	0	0	0	0	Not performed	Not performed
SS86	2018	Apparently healthy	Domestic	Dog	0	0	0	0	Not performed	Not performed
SS87	2018	Diarrheic	Domestic	Dog	0	0	0	0	Not performed	Not performed
SS88	2018	Diarrheic	Domestic	Dog	0	0	0	0	Not performed	Not performed
SS89	2018	Diarrheic	Domestic	Dog	0	0	0	0	Not performed	Not performed
SS90	2018	Diarrheic	Domestic	Dog	0	0	0	0	Not performed	Not performed
SS91	2018	Diarrheic	Domestic	Dog	0	0	0	0	Not performed	Not performed
SS92	2018	Diarrheic	Domestic	Dog	0	0	0	0	Not performed	Not performed
SS93	2018	Diarrheic	Domestic	Dog	0	0	0	0	Not performed	Not performed
SS94	2018	Diarrheic	Domestic	Dog	0	0	0	0	Not performed	Not performed
SS95	2018	Diarrheic	Domestic	Dog	0	0	0	0	Not performed	Not performed
SS96	2018	Diarrheic	Domestic	Dog	0	0	0	0	Not performed	Not performed
SS97	2018	Diarrheic	Domestic	Dog	0	0	0	0	Not performed	Not performed
SS98	2018	Diarrheic	Domestic	Dog	0	0	0	0	Not performed	Not performed
SS99	2018	Diarrheic	Domestic	Dog	0	0	0	0	Not performed	Not performed
SS100	2018	Diarrheic	Domestic	Dog	0	0	0	0	Not performed	Not performed
SS101	2018	Diarrheic	Domestic	Dog	0	0	0	0	Not performed	Not performed
SS102	2018	Diarrheic	Domestic	Dog	0	0	0	0	Not performed	Not performed
SS103	2018	Diarrheic	Domestic	Dog	0	0	0	0	Not performed	Not performed
SS104	2018	Apparently healthy	Domestic	Dog	0	0	0	0	Not performed	Not performed
CC01	2018	Apparently healthy	Domestic	Dog	0	0	0	0	Not performed	Not performed
CC02	2018	Apparently healthy	Domestic	Dog	0	0	0	0	Not performed	Not performed
CC03	2018	Apparently healthy	Domestic	Dog	0	0	0	0	Not performed	Not performed
CC04	2018	Apparently healthy	Domestic	Dog	0	0	0	0	Not performed	Not performed
CC05	2018	Apparently healthy	Domestic	Dog	0	0	0	0	Not performed	Not performed
CC06	2018	Apparently healthy	Domestic	Dog	0	0	0	0	Not performed	Not performed
CC07	2018	Apparently healthy	Domestic	Dog	0	0	0	0	Not performed	Not performed
CC08	2018	Apparently healthy	Domestic	Dog	0	0	0	0	Not performed	Not performed
CC09	2018	Apparently healthy	Domestic	Dog	0	0	0	0	Not performed	Not performed
CC10	2018	Apparently healthy	Domestic	Dog	0	0	0	0	Not performed	Not performed
CC11	2018	Apparently healthy	Domestic	Dog	0	0	0	0	Not performed	Not performed
CC12	2018	Apparently healthy	Domestic	Dog	0	0	0	0	Not performed	Not performed
CC13	2018	Apparently healthy	Domestic	Dog	0	0	0	0	Not performed	Not performed
CC14	2018	Apparently healthy	Domestic	Dog	0	0	0	0	Not performed	Not performed
CC15	2018	Apparently healthy	Domestic	Dog	0	0	0	0	Not performed	Not performed
CC16	2018	Apparently healthy	Domestic	Dog	0	0	0	0	Not performed	Not performed
CC17	2018	Apparently healthy	Domestic	Dog	0	0	0	0	Not performed	Not performed
CC18	2018	Apparently healthy	Domestic	Dog	0	0	0	0	Not performed	Not performed
CC19	2018	Apparently healthy	Domestic	Dog	0	0	0	0	Not performed	Not performed
CC20	2018	Apparently healthy	Domestic	Dog	0	0	0	0	Not performed	Not performed
CC21	2018	Apparently healthy	Domestic	Dog	0	0	0	0	Not performed	Not performed
CC22	2018	Apparently healthy	Domestic	Dog	0	0	0	0	Not performed	Not performed
CC23	2018	Apparently healthy	Domestic	Dog	0	0	0	0	Not performed	Not performed
CC24	2018	Apparently healthy	Domestic	Dog	0	0	0	0	Not performed	Not performed
CC25	2018	Apparently healthy	Domestic	Dog	0	0	0	0	Not performed	Not performed
C20/18	2018	Diarrheic	Domestic	Dog	0	0	0	0	Not performed	Not performed
C21/18	2018	Diarrheic	Domestic	Dog	0	0	0	0	Not performed	Not performed
C33/18	2018	Diarrheic	Domestic	Dog	0	0	0	0	Not performed	Not performed
C34/18	2018	Diarrheic	Domestic	Dog	0	0	0	0	Not performed	Not performed
C31/18	2018	Diarrheic	Domestic	Dog	0	0	0	0	Not performed	Not performed
154860	2018	Diarrheic	Domestic	Horse or Foal	1	1	1	1	1	126
FV34	2018	Apparently healthy	Domestic	Dog	0	0	0	0	Not performed	Not performed
FV35	2018	Apparently healthy	Domestic	Dog	0	0	0	0	Not performed	Not performed
FV36	2018	Diarrheic	Domestic	Dog	0	0	0	0	Not performed	Not performed
FV37	2018	Apparently healthy	Domestic	Dog	0	0	0	0	Not performed	Not performed
FV38	2018	Apparently healthy	Domestic	Dog	0	0	0	0	Not performed	Not performed
FV39	2018	Apparently healthy	Domestic	Dog	0	0	0	0	Not performed	Not performed
FV40	2018	Apparently healthy	Domestic	Dog	0	0	0	0	Not performed	Not performed
FV41	2018	Apparently healthy	Domestic	Dog	0	0	0	0	Not performed	Not performed
FV42	2018	Apparently healthy	Domestic	Dog	0	0	0	0	Not performed	Not performed
FV43	2018	Apparently healthy	Domestic	Dog	0	0	0	0	Not performed	Not performed
FV44	2018	Apparently healthy	Domestic	Dog	0	0	0	0	Not performed	Not performed
FV45	2018	Apparently healthy	Domestic	Dog	0	0	0	0	Not performed	Not performed
FV46	2018	Diarrheic	Domestic	Dog	0	0	0	0	Not performed	Not performed
FV47	2018	Diarrheic	Domestic	Dog	0	0	0	0	Not performed	Not performed
FV48	2018	Diarrheic	Domestic	Dog	0	0	0	0	Not performed	Not performed
FV49	2018	Apparently healthy	Domestic	Dog	0	0	0	0	Not performed	Not performed
FV50	2018	Apparently healthy	Domestic	Dog	0	0	0	0	Not performed	Not performed
FV51	2018	Apparently healthy	Domestic	Dog	0	0	0	0	Not performed	Not performed
FV52	2018	Apparently healthy	Domestic	Dog	0	0	0	0	Not performed	Not performed
FV53	2018	Apparently healthy	Domestic	Dog	0	0	0	0	Not performed	Not performed
FV54	2018	Apparently healthy	Domestic	Dog	0	0	0	0	Not performed	Not performed
FV55	2018	Diarrheic	Domestic	Dog	0	0	0	0	Not performed	Not performed
FV56	2018	Apparently healthy	Domestic	Dog	0	0	0	0	Not performed	Not performed
FV57	2018	Apparently healthy	Domestic	Dog	0	0	0	0	Not performed	Not performed
FV58	2018	Diarrheic	Domestic	Dog	0	0	0	0	Not performed	Not performed
FV59	2018	Apparently healthy	Domestic	Dog	0	0	0	0	Not performed	Not performed
FF77	2018	Diarrheic	Domestic	Cat	0	0	0	0	Not performed	Not performed
FF78	2018	Diarrheic	Domestic	Cat	0	0	0	0	Not performed	Not performed
FF79	2018	Diarrheic	Domestic	Cat	0	0	0	0	Not performed	Not performed
FF80	2018	Diarrheic	Domestic	Cat	0	0	0	0	Not performed	Not performed
FF81	2018	Apparently healthy	Domestic	Cat	0	0	0	0	Not performed	Not performed
FF82	2018	Apparently healthy	Domestic	Cat	0	0	0	0	Not performed	Not performed
FF83	2018	Apparently healthy	Domestic	Cat	0	0	0	0	Not performed	Not performed
FF84	2018	Apparently healthy	Domestic	Cat	0	0	0	0	Not performed	Not performed
FF85	2018	Diarrheic	Domestic	Cat	0	0	0	0	Not performed	Not performed
FF86	2018	Apparently healthy	Domestic	Cat	0	0	0	0	Not performed	Not performed
FF87	2018	Apparently healthy	Domestic	Cat	0	0	0	0	Not performed	Not performed
FF88	2018	Apparently healthy	Domestic	Cat	0	0	0	0	Not performed	Not performed
FF89	2018	Apparently healthy	Domestic	Cat	0	0	0	0	Not performed	Not performed
FF90	2018	Apparently healthy	Domestic	Cat	0	0	0	0	Not performed	Not performed
FF91	2018	Apparently healthy	Domestic	Cat	0	0	0	0	Not performed	Not performed
FF92	2018	Apparently healthy	Domestic	Cat	0	0	0	0	Not performed	Not performed
FF93	2018	Apparently healthy	Domestic	Cat	0	0	0	0	Not performed	Not performed
FF94	2018	Apparently healthy	Domestic	Cat	0	0	0	0	Not performed	Not performed
FF95	2018	Apparently healthy	Domestic	Cat	0	0	0	0	Not performed	Not performed
FF96	2018	Apparently healthy	Domestic	Cat	0	0	0	0	Not performed	Not performed
FF97	2018	Diarrheic	Domestic	Cat	0	0	0	0	Not performed	Not performed
FF98	2018	Diarrheic	Domestic	Cat	0	0	0	0	Not performed	Not performed
SS105	2018	Diarrheic	Domestic	Dog	0	0	0	0	Not performed	Not performed									Obs
SS106	2019	Diarrheic	Domestic	Dog	1	0	0	1	Not performed	Not performed
SS107	2019	Diarrheic	Domestic	Dog	0	0	0	0	Not performed	Not performed
SS108	2018-10-10	Diarrheic	Domestic	Dog	0	0	0	0	Not performed	Not performed
SS109	2018-09-17	Diarrheic	Domestic	Dog	0	0	0	0	Not performed	Not performed
SS110	2018-09-17	Diarrheic	Domestic	Dog	0	0	0	0	Not performed	Not performed
SS111	2018-09-17	Diarrheic	Domestic	Dog	0	0	0	0	Not performed	Not performed
SS112	2019	Diarrheic	Domestic	Dog	0	0	0	0	Not performed	Not performed
SS113		Diarrheic	Domestic	Dog	0	0	0	0	Not performed	Not performed
SS114	2019	Diarrheic	Domestic	Dog	0	0	0	0	Not performed	Not performed
SS115	2019	Diarrheic	Domestic	Dog	0	0	0	0	Not performed	Not performed
SS116	2019	Diarrheic	Domestic	Dog	0	0	0	0	Not performed	Not performed
SS117	2019	Diarrheic	Domestic	Dog	0	0	0	0	Not performed	Not performed
SS118	2019	Diarrheic	Domestic	Dog	0	0	0	0	Not performed	Not performed
SS119	2019	Diarrheic	Domestic	Dog	0	0	0	0	Not performed	Not performed
SS120	2019	Diarrheic	Domestic	Dog	0	0	0	0	Not performed	Not performed
SS121	2019	Diarrheic	Domestic	Dog	0	0	0	0	Not performed	Not performed
SS122	2019	Diarrheic	Domestic	Dog	0	0	0	0	Not performed	Not performed
SS123	2018-12-20	Diarrheic	Domestic	Dog	0	0	0	0	Not performed	Not performed
1376/14	2018	Diarrheic	Domestic	Piglet	1	1	1	1	Not performed	126
888/16-5	2018	Diarrheic	Domestic	Piglet	1	1	1	1	Not performed	126
JT1	2018	Diarrheic	Domestic	Horse or Foal	1	1	1	1	1	126
JT1 -2	2018	Diarrheic	Domestic	Horse or Foal	1	1	1	1	1	126
JT3	2018	Diarrheic	Domestic	Horse or Foal	0	0	0	0	Not performed	Not performed
JT4	2018	Diarrheic	Domestic	Horse or Foal	0	0	0	0	Not performed	Not performed
JT5	2018	Diarrheic	Domestic	Horse or Foal	0	0	0	0	Not performed	Not performed
JT6	2018	Diarrheic	Domestic	Horse or Foal	0	0	0	0	Not performed	Not performed
JT7	2018	Diarrheic	Domestic	Horse or Foal	0	0	0	0	Not performed	Not performed
JT8	2018	Diarrheic	Domestic	Horse or Foal	0	0	0	0	Not performed	Not performed
JT9	2018	Diarrheic	Domestic	Horse or Foal	0	0	0	0	Not performed	Not performed
JT1-3	2018	Diarrheic	Domestic	Horse or Foal	1	1	1	1	1	126
JT2	2018	Diarrheic	Domestic	Horse or Foal	1	1	1	1	1	126
JT10	2018	Diarrheic	Domestic	Horse or Foal	1	1	1	1	0	126
JT11	2018	Diarrheic	Domestic	Horse or Foal	1	1	1	1	Not performed	126
JT14	2018	Diarrheic	Domestic	Horse or Foal	0	0	0	0	Not performed	Not performed
JT15	2018	Diarrheic	Domestic	Horse or Foal	0	0	0	0	Not performed	Not performed
JT16	2018	Diarrheic	Domestic	Horse or Foal	1	0	0	1	Not performed	Not performed
JT17	2018	Diarrheic	Domestic	Horse or Foal	0	0	0	0	Not performed	Not performed
JT20	2018	Diarrheic	Domestic	Horse or Foal	0	0	0	0	Not performed	Not performed
JT20/2	2018	Diarrheic	Domestic	Horse or Foal	0	0	0	0	Not performed	Not performed
JT12	2018	Diarrheic	Domestic	Horse or Foal	1	1	1	1	1	126
JT22	2018	Diarrheic	Domestic	Horse or Foal	0	0	0	0	Not performed	Not performed
JT23	2018	Diarrheic	Domestic	Horse or Foal	0	0	0	0	Not performed	Not performed
JT24	2018	Diarrheic	Domestic	Horse or Foal	0	0	0	0	Not performed	Not performed
JT25	2018	Diarrheic	Domestic	Horse or Foal	0	0	0	0	Not performed	Not performed
JT26	2018	Diarrheic	Domestic	Horse or Foal	0	0	0	0	Not performed	Not performed
JT28	2018	Diarrheic	Domestic	Horse or Foal	0	0	0	0	Not performed	Not performed
JT29	2018	Diarrheic	Domestic	Horse or Foal	0	0	0	0	Not performed	Not performed
Pb01	2018	Apparently healthy	Wild or synanthropic	Pigeon (Columba livia domestica)	1	0	0	1	Not performed	Not performed
Pb02	2018	Apparently healthy	Wild or synanthropic	Pigeon (Columba livia domestica)	0	0	0	0	Not performed	Not performed
Pb03	2018	Apparently healthy	Wild or synanthropic	Pigeon (Columba livia domestica)	0	0	0	0	Not performed	Not performed
Pb04	2018	Apparently healthy	Wild or synanthropic	Pigeon (Columba livia domestica)	0	0	0	0	Not performed	Not performed
Pb05	2018	Apparently healthy	Wild or synanthropic	Pigeon (Columba livia domestica)	0	0	0	0	Not performed	Not performed
Pb06	2018	Apparently healthy	Wild or synanthropic	Pigeon (Columba livia domestica)	0	0	0	0	Not performed	Not performed
Pb07	2018	Apparently healthy	Wild or synanthropic	Pigeon (Columba livia domestica)	0	0	0	0	Not performed	Not performed
Pb08	2018	Apparently healthy	Wild or synanthropic	Pigeon (Columba livia domestica)	0	0	0	0	Not performed	Not performed
Pb09	2018	Apparently healthy	Wild or synanthropic	Pigeon (Columba livia domestica)	0	0	0	0	Not performed	Not performed
Pb10	2018	Apparently healthy	Wild or synanthropic	Pigeon (Columba livia domestica)	0	0	0	0	Not performed	Not performed
Pb11	2018	Apparently healthy	Wild or synanthropic	Pigeon (Columba livia domestica)	0	0	0	0	Not performed	Not performed
Pb12	2018	Apparently healthy	Wild or synanthropic	Pigeon (Columba livia domestica)	0	0	0	0	Not performed	Not performed
Pb13	2018	Apparently healthy	Wild or synanthropic	Pigeon (Columba livia domestica)	0	0	0	0	Not performed	Not performed
Pb14	2018	Apparently healthy	Wild or synanthropic	Pigeon (Columba livia domestica)	0	0	0	0	Not performed	Not performed
Pb15	2018	Apparently healthy	Wild or synanthropic	Pigeon (Columba livia domestica)	0	0	0	0	Not performed	Not performed
Pb16	2018	Apparently healthy	Wild or synanthropic	Pigeon (Columba livia domestica)	0	0	0	0	Not performed	Not performed
Pb17	2018	Apparently healthy	Wild or synanthropic	Pigeon (Columba livia domestica)	0	0	0	0	Not performed	Not performed
Pb18	2018	Apparently healthy	Wild or synanthropic	Pigeon (Columba livia domestica)	0	0	0	0	Not performed	Not performed
1452/185-1	2018	Diarrheic	Domestic	Piglet	1	0	0	1	Not performed	Not performed
1452/185-2	2018	Diarrheic	Domestic	Piglet	1	0	0	1	Not performed	Not performed
JT13	2018	Diarrheic	Domestic	Horse or Foal	1	1	1	1	1	126
170157	2018	Diarrheic	Domestic	Horse or Foal	0	0	0	0	Not performed	Not performed
SAP4	2018	Diarrheic	Domestic	Horse or Foal	0	0	0	0	Not performed	Not performed
Russia	2018	Diarrheic	Domestic	Horse or Foal	0	0	0	0	Not performed	Not performed
B14/18-1	2018	Diarrheic	Domestic	Calves	0	0	0	0	Not performed	Not performed
B14/18-2	2018	Diarrheic	Domestic	Calves	0	0	0	0	Not performed	Not performed
SS124	2019	Diarrheic	Domestic	Dog	0	0	0	0	Not performed	Not performed
SS125	2019	Diarrheic	Domestic	Dog	0	0	0	0	Not performed	Not performed
SS126	2019	Diarrheic	Domestic	Dog	0	0	0	0	Not performed	Not performed
SS127	2019	Diarrheic	Domestic	Dog	0	0	0	0	Not performed	Not performed
SS128	2019	Diarrheic	Domestic	Dog	0	0	0	0	Not performed	Not performed
SS129	2019	Diarrheic	Domestic	Dog	0	0	0	0	Not performed	Not performed
SS130	2019	Diarrheic	Domestic	Dog	0	0	0	0	Not performed	Not performed
CE 5037	2019	Apparently healthy	Wild or synanthropic	Tortoise (Chelonoidis carbonaria)	0	0	0	0	Not performed	Not performed
CE 8101A3	2019	Apparently healthy	Wild or synanthropic	Tortoise (Chelonoidis carbonaria)	0	0	0	0	Not performed	Not performed
CE 2834	2019	Apparently healthy	Wild or synanthropic	Tortoise (Chelonoidis carbonaria)	0	0	0	0	Not performed	Not performed
CE 3008	2019	Apparently healthy	Wild or synanthropic	Tortoise (Chelonoidis carbonaria)	0	0	0	0	Not performed	Not performed
CE 7868	2019	Apparently healthy	Wild or synanthropic	Tortoise (Chelonoidis carbonaria)	0	0	0	0	Not performed	Not performed
CE 5045	2019	Apparently healthy	Wild or synanthropic	Tortoise (Chelonoidis carbonaria)	0	0	0	0	Not performed	Not performed
CE 6975	2019	Apparently healthy	Wild or synanthropic	Tortoise (Chelonoidis carbonaria)	0	0	0	0	Not performed	Not performed
CE 7230	2019	Apparently healthy	Wild or synanthropic	Tortoise (Chelonoidis carbonaria)	0	0	0	0	Not performed	Not performed
CE7366	2019	Apparently healthy	Wild or synanthropic	Tortoise (Chelonoidis carbonaria)	0	0	0	0	Not performed	Not performed
CE8131	2019	Apparently healthy	Wild or synanthropic	Tortoise (Chelonoidis carbonaria)	0	0	0	0	Not performed	Not performed
CE7335	2019	Apparently healthy	Wild or synanthropic	Tortoise (Chelonoidis carbonaria)	0	0	0	0	Not performed	Not performed
CE1959	2019	Apparently healthy	Wild or synanthropic	Tortoise (Chelonoidis carbonaria)	0	0	0	0	Not performed	Not performed
CE8479	2019	Apparently healthy	Wild or synanthropic	Tortoise (Chelonoidis carbonaria)	0	0	0	0	Not performed	Not performed
CE1611	2019	Apparently healthy	Wild or synanthropic	Tortoise (Chelonoidis carbonaria)	0	0	0	0	Not performed	Not performed
S/ Nº	2019	Apparently healthy	Wild or synanthropic	Tortoise (Chelonoidis carbonaria)	0	0	0	0	Not performed	Not performed
CE1656	2019	Apparently healthy	Wild or synanthropic	Tortoise (Chelonoidis carbonaria)	0	0	0	0	Not performed	Not performed
CE1960	2019	Apparently healthy	Wild or synanthropic	Tortoise (Chelonoidis carbonaria)	0	0	0	0	Not performed	Not performed
CE7832	2019	Apparently healthy	Wild or synanthropic	Tortoise (Chelonoidis carbonaria)	0	0	0	0	Not performed	Not performed
CE7543	2019	Apparently healthy	Wild or synanthropic	Tortoise (Chelonoidis carbonaria)	0	0	0	0	Not performed	Not performed
CE1398	2019	Apparently healthy	Wild or synanthropic	Tortoise (Chelonoidis carbonaria)	0	0	0	0	Not performed	Not performed
CE2339	2019	Apparently healthy	Wild or synanthropic	Tortoise (Chelonoidis carbonaria)	0	0	0	0	Not performed	Not performed
CE8071	2019	Apparently healthy	Wild or synanthropic	Tortoise (Chelonoidis carbonaria)	0	0	0	0	Not performed	Not performed
CE1667	2019	Apparently healthy	Wild or synanthropic	Tortoise (Chelonoidis carbonaria)	0	0	0	0	Not performed	Not performed
CE8050	2019	Apparently healthy	Wild or synanthropic	Tortoise (Chelonoidis carbonaria)	0	0	0	0	Not performed	Not performed
CE1568	2019	Apparently healthy	Wild or synanthropic	Tortoise (Chelonoidis carbonaria)	0	0	0	0	Not performed	Not performed
CE1879	2019	Apparently healthy	Wild or synanthropic	Tortoise (Chelonoidis carbonaria)	0	0	0	0	Not performed	Not performed
CE4893	2019	Apparently healthy	Wild or synanthropic	Tortoise (Chelonoidis carbonaria)	0	0	0	0	Not performed	Not performed
Lion	2019	Apparently healthy	Wild or synanthropic	Lion (Panthera leo)	0	0	0	0	Not performed	Not performed
190788		Diarrheic	Domestic	Horse or Foal	1	0	0	0	Not performed	Not performed
1868123		Diarrheic	Domestic	Horse or Foal	0	0	0	0	Not performed	Not performed
CE 2367	2019	Apparently healthy	Wild or synanthropic	Tortoise (Chelonoidis carbonaria)	0	0	0	0	Not performed	Not performed
CE 3063	2019	Apparently healthy	Wild or synanthropic	Tortoise (Chelonoidis carbonaria)	0	0	0	0	Not performed	Not performed
IB 68121	2019	Apparently healthy	Wild or synanthropic	Tortoise (Chelonoidis carbonaria)	0	0	0	0	Not performed	Not performed
IB 68128	2019	Apparently healthy	Wild or synanthropic	Tortoise (Chelonoidis carbonaria)	0	0	0	0	Not performed	Not performed
IB 68122	2019	Apparently healthy	Wild or synanthropic	Tortoise (Chelonoidis carbonaria)	0	0	0	0	Not performed	Not performed
CE3187	2019	Apparently healthy	Wild or synanthropic	Tortoise (Chelonoidis carbonaria)	0	0	0	0	Not performed	Not performed
CE 2302	2019	Apparently healthy	Wild or synanthropic	Tortoise (Chelonoidis carbonaria)	0	0	0	0	Not performed	Not performed
CE8120	2019	Apparently healthy	Wild or synanthropic	Tortoise (Chelonoidis carbonaria)	0	0	0	0	Not performed	Not performed
CE 3024	2019	Apparently healthy	Wild or synanthropic	Tortoise (Chelonoidis carbonaria)	0	0	0	0	Not performed	Not performed
CE 2825	2019	Apparently healthy	Wild or synanthropic	Tortoise (Chelonoidis carbonaria)	0	0	0	0	Not performed	Not performed
CE 8119	2019	Apparently healthy	Wild or synanthropic	Tortoise (Chelonoidis carbonaria)	0	0	0	0	Not performed	Not performed
CE 2420	2019	Apparently healthy	Wild or synanthropic	Tortoise (Chelonoidis carbonaria)	0	0	0	0	Not performed	Not performed
IB 68123	2019	Apparently healthy	Wild or synanthropic	Tortoise (Chelonoidis carbonaria)	0	0	0	0	Not performed	Not performed
CE 8125	2019	Apparently healthy	Wild or synanthropic	Tortoise (Chelonoidis carbonaria)	0	0	0	0	Not performed	Not performed
CE 2918	2019	Apparently healthy	Wild or synanthropic	Tortoise (Chelonoidis carbonaria)	0	0	0	0	Not performed	Not performed
CE 8118	2019	Apparently healthy	Wild or synanthropic	Tortoise (Chelonoidis carbonaria)	0	0	0	0	Not performed	Not performed
CE 2058	2019	Apparently healthy	Wild or synanthropic	Tortoise (Chelonoidis carbonaria)	0	0	0	0	Not performed	Not performed
CE 2123	2019	Apparently healthy	Wild or synanthropic	Tortoise (Chelonoidis carbonaria)	0	0	0	0	Not performed	Not performed
CE 2564	2019	Apparently healthy	Wild or synanthropic	Tortoise (Chelonoidis carbonaria)	0	0	0	0	Not performed	Not performed
CE 1018	2019	Apparently healthy	Wild or synanthropic	Tortoise (Chelonoidis carbonaria)	0	0	0	0	Not performed	Not performed
CE8092	2019	Apparently healthy	Wild or synanthropic	Tortoise (Chelonoidis carbonaria)	0	0	0	0	Not performed	Not performed
CE2018	2019	Apparently healthy	Wild or synanthropic	Tortoise (Chelonoidis carbonaria)	0	0	0	0	Not performed	Not performed
CE8738	2019	Apparently healthy	Wild or synanthropic	Tortoise (Chelonoidis carbonaria)	0	0	0	0	Not performed	Not performed
CE2258	2019	Apparently healthy	Wild or synanthropic	Tortoise (Chelonoidis carbonaria)	0	0	0	0	Not performed	Not performed
CE2996	2019	Apparently healthy	Wild or synanthropic	Tortoise (Chelonoidis carbonaria)	0	0	0	0	Not performed	Not performed
IEF0765019	2019	Apparently healthy	Wild or synanthropic	Tortoise (Chelonoidis carbonaria)	0	0	0	0	Not performed	Not performed
IEF0768094	2019	Apparently healthy	Wild or synanthropic	Tortoise (Chelonoidis carbonaria)	0	0	0	0	Not performed	Not performed
CE2998	2019	Apparently healthy	Wild or synanthropic	Tortoise (Chelonoidis carbonaria)	0	0	0	0	Not performed	Not performed
CE3159	2019	Apparently healthy	Wild or synanthropic	Tortoise (Chelonoidis carbonaria)	0	0	0	0	Not performed	Not performed
CE8101	2019	Apparently healthy	Wild or synanthropic	Tortoise (Chelonoidis carbonaria)	0	0	0	0	Not performed	Not performed
CE8095	2019	Apparently healthy	Wild or synanthropic	Tortoise (Chelonoidis carbonaria)	0	0	0	0	Not performed	Not performed
CE5010	2019	Apparently healthy	Wild or synanthropic	Tortoise (Chelonoidis carbonaria)	0	0	0	0	Not performed	Not performed
CE5007	2019	Apparently healthy	Wild or synanthropic	Tortoise (Chelonoidis carbonaria)	0	0	0	0	Not performed	Not performed
CE5008	2019	Apparently healthy	Wild or synanthropic	Tortoise (Chelonoidis carbonaria)	0	0	0	0	Not performed	Not performed
CE 4991	2019	Apparently healthy	Wild or synanthropic	Tortoise (Chelonoidis carbonaria)	0	0	0	0	Not performed	Not performed
CE 4993	2019	Apparently healthy	Wild or synanthropic	Tortoise (Chelonoidis carbonaria)	0	0	0	0	Not performed	Not performed
CE 4994	2019	Apparently healthy	Wild or synanthropic	Tortoise (Chelonoidis carbonaria)	0	0	0	0	Not performed	Not performed
ZOO1	2019	Apparently healthy	Wild or synanthropic	Jaguar (Panthera onca)	0	0	0	0	Not performed	Not performed
ZOO2	2019	Apparently healthy	Wild or synanthropic	Lion (Panthera leo)	0	0	0	0	Not performed	Not performed
ZOO3	2019	Apparently healthy	Wild or synanthropic	Manned wolf (Chrysocyon brachyurus)	0	0	0	0	Not performed	Not performed
ZOO4	2019	Apparently healthy	Wild or synanthropic	Jaguar (Panthera onca)	0	0	0	0	Not performed	Not performed
ZOO5	2019	Apparently healthy	Wild or synanthropic	Lion (Panthera leo)	1	0	0	1	Not performed	Not performed
ZOO6	2019	Apparently healthy	Wild or synanthropic	Mountain lion (Puma concolor)	0	0	0	0	Not performed	Not performed
ZOO7	2019	Apparently healthy	Wild or synanthropic	Mountain lion (Puma concolor)	0	0	0	0	Not performed	Not performed
ZOO8	2019	Apparently healthy	Wild or synanthropic	Manned wolf (Chrysocyon brachyurus)	0	0	0	0	Not performed	Not performed
ZOO9	2019	Apparently healthy	Wild or synanthropic	Manned wolf (Chrysocyon brachyurus)	0	0	0	0	Not performed	Not performed
ZOO10	2019	Apparently healthy	Wild or synanthropic	Manned wolf (Chrysocyon brachyurus)	0	0	0	0	Not performed	Not performed
ZOO11	2019	Apparently healthy	Wild or synanthropic	Pampas cat (Leopardus pajeros)	0	0	0	0	Not performed	Not performed
ZOO12	2019	Apparently healthy	Wild or synanthropic	Pampas cat (Leopardus pajeros)	0	0	0	0	Not performed	Not performed
ZOO13	2019	Apparently healthy	Wild or synanthropic	Pampas cat (Leopardus pajeros)	0	0	0	0	Not performed	Not performed
ZOO14	2019	Apparently healthy	Wild or synanthropic	Pampas cat (Leopardus pajeros)	1	0	0	1	Not performed	Not performed
ZOO15	2019	Apparently healthy	Wild or synanthropic	Pampas cat (Leopardus pajeros)	0	0	0	0	Not performed	Not performed
ZOO16	2019	Apparently healthy	Wild or synanthropic	Ocelot (Leopardus pardalis)	0	0	0	0	Not performed	Not performed
ZOO17	2019	Apparently healthy	Wild or synanthropic	Ferret (Mustela putorius furo)	0	0	0	0	Not performed	Not performed
DA1	2018	Diarrheic	Domestic	Calves	0	0	0	0	Not performed	Not performed
DA2	2018	Diarrheic	Domestic	Calves	0	0	0	0	Not performed	Not performed
DA3	2018	Diarrheic	Domestic	Calves	0	0	0	0	Not performed	Not performed
863GT1	2018	Diarrheic	Domestic	Calves	0	0	0	0	Not performed	Not performed
863GT2	2018	Diarrheic	Domestic	Calves	0	0	0	0	Not performed	Not performed
863GT3	2018	Diarrheic	Domestic	Calves	0	0	0	0	Not performed	Not performed
IM1-1	2018	Diarrheic	Domestic	Horse or Foal	0	0	0	0	Not performed	Not performed
IM1-2	2018	Diarrheic	Domestic	Horse or Foal	0	0	0	0	Not performed	Not performed
JT21	2018	Diarrheic	Domestic	Horse or Foal	1	1	1	1	Not performed	126
H3	2019	Diarrheic	Domestic	Piglet	0	0	0	0	Not performed	Not performed
H1	2019	Diarrheic	Domestic	Piglet	1	1	1	1	Not performed	126
T CETAS	2019	Diarrheic	Wild or synanthropic	Tortoise (Chelonoidis carbonaria)	0	0	0	0	Not performed	Not performed
H5	2019	Diarrheic	Domestic	Piglet	1	1	1	1	Not performed	126
19C2	2020	Diarrheic	Domestic	Piglet	0	0	0	0	Not performed	Not performed
19C3	2020	Diarrheic	Domestic	Piglet	1	1	1	1	Not performed	126
SS143	2020	Diarrheic	Domestic	Dog	1	0	0	1	Not performed	Not performed
SS136	2020	Diarrheic	Domestic	Dog	0	0	0	0	Not performed	Not performed
N1409/19 (SS145)	2020	Diarrheic	Domestic	Dog	0	0	0	0	Not performed	Not performed
SS144	2020	Diarrheic	Domestic	Dog	0	0	0	0	Not performed	Not performed
SS139	2020	Diarrheic	Domestic	Dog	0	0	0	0	Not performed	Not performed
IW3	2020	Diarrheic	Domestic	Horse or Foal	0	0	0	0	Not performed	Not performed
C1228	2020	Diarrheic	Domestic	Calves	0	0	0	0	Not performed	Not performed
Nina	2020	Diarrheic	Domestic	Dog	0	0	0	0	Not performed	Not performed
Felix 1	2020	Diarrheic	Domestic	Horse or Foal	0	0	0	0	Not performed	Not performed
Felix 2	2020	Diarrheic	Domestic	Horse or Foal	0	0	0	0	Not performed	Not performed
Felix 3	2020	Diarrheic	Domestic	Horse or Foal	0	0	0	0	Not performed	Not performed
SS135	2020	Diarrheic	Domestic	Dog	0	0	0	0	Not performed	Not performed
FAB12	2020	Diarrheic	Domestic	Calves	0	0	0	0	Not performed	Not performed
DA1	2020	Diarrheic	Domestic	Calves	0	0	0	0	Not performed	Not performed
DA2	2020	Diarrheic	Wild or synanthropic	Rodent	0	0	0	0	Not performed	Not performed
H1-II-2	2020	Diarrheic	Wild or synanthropic	Rodent	0	0	0	0	Not performed	Not performed
JC107	2020	Diarrheic	Wild or synanthropic	Rodent	0	0	0	0	Not performed	Not performed
PMAG36	2020	Diarrheic	Wild or synanthropic	Rodent	0	0	0	0	Not performed	Not performed
JC56	2020	Diarrheic	Wild or synanthropic	Rodent	0	0	0	0	Not performed	Not performed
2098	2020	Diarrheic	Wild or synanthropic	Rodent	0	0	0	0	Not performed	Not performed
SS141	2020	Diarrheic	Domestic	Dog	0	0	0	0	Not performed	Not performed
19C1	2020	Diarrheic	Domestic	Piglet	1	1	1	1	Not performed	126
IW1-1	2020	Diarrheic	Domestic	Piglet	1	1	1	1	Not performed	126
P37	2020	Apparently healthy	Wild or synanthropic	Ferret (Mustela putorius furo)	1	0	0	1	Not performed	Not performed
IW1-2	2020	Diarrheic	Domestic	Piglet	1	1	1	1	Not performed	126
SS155	2020	Diarrheic	Domestic	Dog	0	0	0	0	Not performed	Not performed
SS156	2020	Diarrheic	Domestic	Dog	1	0	0	1	Not performed	Not performed
SS157	2020	Diarrheic	Domestic	Dog	0	0	0	0	Not performed	Not performed
SS158	2020	Diarrheic	Domestic	Dog	0	0	0	0	Not performed	Not performed
SS159	2020	Diarrheic	Domestic	Dog	0	0	0	0	Not performed	Not performed
SS160	2020	Diarrheic	Domestic	Dog	0	0	0	0	Not performed	Not performed
372/20	2020	Diarrheic	Domestic	Piglet	1	1	1	1	Not performed	126
484/17	2018	Diarrheic	Domestic	Piglet	1	1	1	1	Not performed	127
SS150	2020	Diarrheic	Domestic	Dog	0	0	0	0	Not performed	Not performed
SS151	2020	Diarrheic	Domestic	Dog	0	0	0	0	Not performed	Not performed
SS152	2020	Diarrheic	Domestic	Dog	0	0	0	0	Not performed	Not performed
SS153	2020	Diarrheic	Domestic	Dog	0	0	0	0	Not performed	Not performed
FV33	2018	Apparently healthy	Domestic	Dog	1	1	1	1	0	600
JC01	2018	Apparently healthy	Wild or synanthropic	Rodent	0	0	0	0	Not performed	Not performed
JC02	2018	Apparently healthy	Wild or synanthropic	Rodent	0	0	0	0	Not performed	Not performed
JC03	2018	Apparently healthy	Wild or synanthropic	Rodent	0	0	0	0	Not performed	Not performed
JC04	2018	Apparently healthy	Wild or synanthropic	Rodent	0	0	0	0	Not performed	Not performed
JC05	2018	Apparently healthy	Wild or synanthropic	Rodent	0	0	0	0	Not performed	Not performed
JC06	2018	Apparently healthy	Wild or synanthropic	Rodent	0	0	0	0	Not performed	Not performed
JC07	2018	Apparently healthy	Wild or synanthropic	Rodent	0	0	0	0	Not performed	Not performed
JC08	2018	Apparently healthy	Wild or synanthropic	Rodent	0	0	0	0	Not performed	Not performed
JC09	2018	Apparently healthy	Wild or synanthropic	Rodent	0	0	0	0	Not performed	Not performed
JC10	2018	Apparently healthy	Wild or synanthropic	Rodent	0	0	0	0	Not performed	Not performed
JC11	2018	Apparently healthy	Wild or synanthropic	Rodent	0	0	0	0	Not performed	Not performed
JC12	2018	Apparently healthy	Wild or synanthropic	Rodent	0	0	0	0	Not performed	Not performed
JC13	2018	Apparently healthy	Wild or synanthropic	Rodent	0	0	0	0	Not performed	Not performed
JC14	2018	Apparently healthy	Wild or synanthropic	Rodent	0	0	0	0	Not performed	Not performed
JC15	2018	Apparently healthy	Wild or synanthropic	Rodent	0	0	0	0	Not performed	Not performed
JC16	2018	Apparently healthy	Wild or synanthropic	Rodent	0	0	0	0	Not performed	Not performed
JC17	2018	Apparently healthy	Wild or synanthropic	Rodent	0	0	0	0	Not performed	Not performed
JC18	2018	Apparently healthy	Wild or synanthropic	Rodent	0	0	0	0	Not performed	Not performed
JC19	2018	Apparently healthy	Wild or synanthropic	Rodent	0	0	0	0	Not performed	Not performed
H6	2020	Diarrheic	Domestic	Piglet	1	1	1	1	Not performed	695
JC21	2018	Apparently healthy	Wild or synanthropic	Rodent	0	0	0	0	Not performed	Not performed
JC22	2018	Apparently healthy	Wild or synanthropic	Rodent	0	0	0	0	Not performed	Not performed
JC23	2018	Apparently healthy	Wild or synanthropic	Rodent	0	0	0	0	Not performed	Not performed
JC24	2018	Apparently healthy	Wild or synanthropic	Rodent	0	0	0	0	Not performed	Not performed
JC25	2018	Apparently healthy	Wild or synanthropic	Opossum (Didelphis sp.)	0	0	0	0	Not performed	Not performed
JC26	2019	Apparently healthy	Wild or synanthropic	Rodent	0	0	0	0	Not performed	Not performed
JC27	2019	Apparently healthy	Wild or synanthropic	Rodent	0	0	0	0	Not performed	Not performed
JC28	2019	Apparently healthy	Wild or synanthropic	Rodent	0	0	0	0	Not performed	Not performed
JC29	2019	Apparently healthy	Wild or synanthropic	Rodent	0	0	0	0	Not performed	Not performed
JC30	2019	Apparently healthy	Wild or synanthropic	Rodent	0	0	0	0	Not performed	Not performed
JC31	2019	Apparently healthy	Wild or synanthropic	Rodent	0	0	0	0	Not performed	Not performed
JC32	2019	Apparently healthy	Wild or synanthropic	Rodent	0	0	0	0	Not performed	Not performed
JC33	2019	Apparently healthy	Wild or synanthropic	Rodent	0	0	0	0	Not performed	Not performed
JC34	2019	Apparently healthy	Wild or synanthropic	Rodent	0	0	0	0	Not performed	Not performed
JC35	2019	Apparently healthy	Wild or synanthropic	Rodent	0	0	0	0	Not performed	Not performed
JC36	2019	Apparently healthy	Wild or synanthropic	Rodent	0	0	0	0	Not performed	Not performed
JC37	2019	Apparently healthy	Wild or synanthropic	Rodent	0	0	0	0	Not performed	Not performed
JC38	2019	Apparently healthy	Wild or synanthropic	Rodent	0	0	0	0	Not performed	Not performed
JC39	2019	Apparently healthy	Wild or synanthropic	Rodent	0	0	0	0	Not performed	Not performed
JC40	2019	Apparently healthy	Wild or synanthropic	Rodent	0	0	0	0	Not performed	Not performed
JC41	2019	Apparently healthy	Wild or synanthropic	Rodent	0	0	0	0	Not performed	Not performed
JC42	2019	Apparently healthy	Wild or synanthropic	Rodent	0	0	0	0	Not performed	Not performed
JC43	2019	Apparently healthy	Wild or synanthropic	Rodent	0	0	0	0	Not performed	Not performed
JC44	2019	Apparently healthy	Wild or synanthropic	Rodent	0	0	0	0	Not performed	Not performed
JC45	2019	Apparently healthy	Wild or synanthropic	Rodent	0	0	0	0	Not performed	Not performed
JC46	2018	Apparently healthy	Wild or synanthropic	Rodent	0	0	0	0	Not performed	Not performed
JC47	2018	Apparently healthy	Wild or synanthropic	Rodent	0	0	0	0	Not performed	Not performed
JC48	2018	Apparently healthy	Wild or synanthropic	Rodent	0	0	0	0	Not performed	Not performed
JC49	2018	Apparently healthy	Wild or synanthropic	Rodent	0	0	0	0	Not performed	Not performed
JC50	2018	Apparently healthy	Wild or synanthropic	Rodent	0	0	0	0	Not performed	Not performed
JC51	2018	Apparently healthy	Wild or synanthropic	Rodent	0	0	0	0	Not performed	Not performed
JC52	2018	Apparently healthy	Wild or synanthropic	Rodent	0	0	0	0	Not performed	Not performed
JC53	2018	Apparently healthy	Wild or synanthropic	Rodent	0	0	0	0	Not performed	Not performed
JC54	2018	Apparently healthy	Wild or synanthropic	Rodent	0	0	0	0	Not performed	Not performed
JC55	2018	Apparently healthy	Wild or synanthropic	Rodent	0	0	0	0	Not performed	Not performed
JC56	2018	Apparently healthy	Wild or synanthropic	Rodent	0	0	0	0	Not performed	Not performed
JC57	2018	Apparently healthy	Wild or synanthropic	Rodent	0	0	0	0	Not performed	Not performed
JC58	2018	Apparently healthy	Wild or synanthropic	Rodent	0	0	0	0	Not performed	Not performed
JC59	2018	Apparently healthy	Wild or synanthropic	Rodent	0	0	0	0	Not performed	Not performed
JC60	2018	Apparently healthy	Wild or synanthropic	Rodent	0	0	0	0	Not performed	Not performed
JC61	2018	Apparently healthy	Wild or synanthropic	Rodent	0	0	0	0	Not performed	Not performed
JC62	2018	Apparently healthy	Wild or synanthropic	Rodent	0	0	0	0	Not performed	Not performed
JC63	2018	Apparently healthy	Wild or synanthropic	Rodent	0	0	0	0	Not performed	Not performed
JC64	2018	Apparently healthy	Wild or synanthropic	Rodent	0	0	0	0	Not performed	Not performed
JC65	2018	Apparently healthy	Wild or synanthropic	Rodent	0	0	0	0	Not performed	Not performed
JC66	2018	Apparently healthy	Wild or synanthropic	Rodent	0	0	0	0	Not performed	Not performed
JC67	2018	Apparently healthy	Wild or synanthropic	Rodent	0	0	0	0	Not performed	Not performed
JC68	2018	Apparently healthy	Wild or synanthropic	Rodent	0	0	0	0	Not performed	Not performed
JC69	2018	Apparently healthy	Wild or synanthropic	Rodent	0	0	0	0	Not performed	Not performed
JC70	2018	Apparently healthy	Wild or synanthropic	Rodent	0	0	0	0	Not performed	Not performed
JC71	2018	Apparently healthy	Wild or synanthropic	Rodent	0	0	0	0	Not performed	Not performed
JC72	2018	Apparently healthy	Wild or synanthropic	Rodent	0	0	0	0	Not performed	Not performed
JC73	2018	Apparently healthy	Wild or synanthropic	Rodent	0	0	0	0	Not performed	Not performed
JC74	2018	Apparently healthy	Wild or synanthropic	Rodent	0	0	0	0	Not performed	Not performed
JC75	2018	Apparently healthy	Wild or synanthropic	Rodent	0	0	0	0	Not performed	Not performed
JC76	2019	Apparently healthy	Wild or synanthropic	Rodent	0	0	0	0	Not performed	Not performed
JC77	2019	Apparently healthy	Wild or synanthropic	Rodent	0	0	0	0	Not performed	Not performed
JC78	2019	Apparently healthy	Wild or synanthropic	Rodent	0	0	0	0	Not performed	Not performed
JC79	2019	Apparently healthy	Wild or synanthropic	Rodent	0	0	0	0	Not performed	Not performed
JC80	2018	Apparently healthy	Wild or synanthropic	Rodent	0	0	0	0	Not performed	Not performed
JC81	2018	Apparently healthy	Wild or synanthropic	Rodent	0	0	0	0	Not performed	Not performed
JC82	2018	Apparently healthy	Wild or synanthropic	Rodent	0	0	0	0	Not performed	Not performed
JC83	2018	Apparently healthy	Wild or synanthropic	Rodent	0	0	0	0	Not performed	Not performed
JC84	2018	Apparently healthy	Wild or synanthropic	Rodent	0	0	0	0	Not performed	Not performed
JC85	2018	Apparently healthy	Wild or synanthropic	Rodent	0	0	0	0	Not performed	Not performed
JC86	2018	Apparently healthy	Wild or synanthropic	Rodent	0	0	0	0	Not performed	Not performed
JC87	2018	Apparently healthy	Wild or synanthropic	Rodent	0	0	0	0	Not performed	Not performed
JC88	2018	Apparently healthy	Wild or synanthropic	Rodent	0	0	0	0	Not performed	Not performed
JC89	2018	Apparently healthy	Wild or synanthropic	Rodent	0	0	0	0	Not performed	Not performed
JC90	2018	Apparently healthy	Wild or synanthropic	Rodent	0	0	0	0	Not performed	Not performed
JC91	2018	Apparently healthy	Wild or synanthropic	Rodent	0	0	0	0	Not performed	Not performed
JC92	2018	Apparently healthy	Wild or synanthropic	Rodent	0	0	0	0	Not performed	Not performed
JC93	2018	Apparently healthy	Wild or synanthropic	Rodent	0	0	0	0	Not performed	Not performed
JC94	2018	Apparently healthy	Wild or synanthropic	Rodent	0	0	0	0	Not performed	Not performed
JC95	2019	Apparently healthy	Wild or synanthropic	Rodent	0	0	0	0	Not performed	Not performed
JC96	2019	Apparently healthy	Wild or synanthropic	Rodent	0	0	0	0	Not performed	Not performed
JC97	2019	Apparently healthy	Wild or synanthropic	Rodent	0	0	0	0	Not performed	Not performed
JC98	2019	Apparently healthy	Wild or synanthropic	Rodent	0	0	0	0	Not performed	Not performed
JC99	2019	Apparently healthy	Wild or synanthropic	Rodent	0	0	0	0	Not performed	Not performed
JC100	2019	Apparently healthy	Wild or synanthropic	Rodent	0	0	0	0	Not performed	Not performed
JC101	2019	Apparently healthy	Wild or synanthropic	Rodent	0	0	0	0	Not performed	Not performed
JC102	2019	Apparently healthy	Wild or synanthropic	Rodent	0	0	0	0	Not performed	Not performed
JC103	2019	Apparently healthy	Wild or synanthropic	Rodent	0	0	0	0	Not performed	Not performed
JC104	2019	Apparently healthy	Wild or synanthropic	Rodent	0	0	0	0	Not performed	Not performed
JC105	2019	Apparently healthy	Wild or synanthropic	Rodent	0	0	0	0	Not performed	Not performed
JC106.1	2019	Apparently healthy	Wild or synanthropic	Rodent	0	0	0	0	Not performed	Not performed
JC106.2	2019	Apparently healthy	Wild or synanthropic	Rodent	0	0	0	0	Not performed	Not performed
JC107	2019	Apparently healthy	Wild or synanthropic	Rodent	0	0	0	0	Not performed	Not performed
JC108	2019	Apparently healthy	Wild or synanthropic	Rodent	0	0	0	0	Not performed	Not performed
JC109	2019	Apparently healthy	Wild or synanthropic	Rodent	0	0	0	0	Not performed	Not performed
JC110	2019	Apparently healthy	Wild or synanthropic	Rodent	0	0	0	0	Not performed	Not performed
JC111	2019	Apparently healthy	Wild or synanthropic	Rodent	0	0	0	0	Not performed	Not performed
JC112	2019	Apparently healthy	Wild or synanthropic	Opossum (Didelphis sp.)	0	0	0	0	Not performed	Not performed
JC113	2019	Apparently healthy	Wild or synanthropic	Rodent	0	0	0	0	Not performed	Not performed
JC114	2019	Apparently healthy	Wild or synanthropic	Rodent	0	0	0	0	Not performed	Not performed
JC115	2019	Apparently healthy	Wild or synanthropic	Rodent	0	0	0	0	Not performed	Not performed
JC116	2019	Apparently healthy	Wild or synanthropic	Rodent	0	0	0	0	Not performed	Not performed
JC117	2019	Apparently healthy	Wild or synanthropic	Rodent	0	0	0	0	Not performed	Not performed
JC118	2019	Apparently healthy	Wild or synanthropic	Rodent	0	0	0	0	Not performed	Not performed
JC119	2019	Apparently healthy	Wild or synanthropic	Rodent	0	0	0	0	Not performed	Not performed
JC120	2019	Apparently healthy	Wild or synanthropic	Rodent	0	0	0	0	Not performed	Not performed
PMAG1	2018	Apparently healthy	Wild or synanthropic	Opossum (Didelphis sp.)	0	0	0	0	Not performed	Not performed
PMAG2	2018	Apparently healthy	Wild or synanthropic	Opossum (Didelphis sp.)	0	0	0	0	Not performed	Not performed
PMAG3	2018	Apparently healthy	Wild or synanthropic	Rodent	0	0	0	0	Not performed	Not performed
PMAG4	2018	Apparently healthy	Wild or synanthropic	Rodent	0	0	0	0	Not performed	Not performed
PMAG5	2018	Apparently healthy	Wild or synanthropic	Rodent	0	0	0	0	Not performed	Not performed
PMAG6	2018	Apparently healthy	Wild or synanthropic	Opossum (Didelphis sp.)	0	0	0	0	Not performed	Not performed
PMAG7	2018	Apparently healthy	Wild or synanthropic	Gray Slender Opossum (Marmosops incanus)	0	0	0	0	Not performed	Not performed
PMAG8	2018	Apparently healthy	Wild or synanthropic	Opossum (Didelphis sp.)	0	0	0	0	Not performed	Not performed
PMAG9	2018	Apparently healthy	Wild or synanthropic	Rodent	0	0	0	0	Not performed	Not performed
PMAG10	2018	Apparently healthy	Wild or synanthropic	Opossum (Didelphis sp.)	0	0	0	0	Not performed	Not performed
PMAG11	2018	Apparently healthy	Wild or synanthropic	Rodent	0	0	0	0	Not performed	Not performed
PMAG12	2018	Apparently healthy	Wild or synanthropic	Opossum (Didelphis sp.)	0	0	0	0	Not performed	Not performed
PMAG13	2018	Apparently healthy	Wild or synanthropic	Opossum (Didelphis sp.)	0	0	0	0	Not performed	Not performed
PMAG14	2018	Apparently healthy	Wild or synanthropic	Rodent	0	0	0	0	Not performed	Not performed
PMAG15	2018	Apparently healthy	Wild or synanthropic	Rodent	0	0	0	0	Not performed	Not performed
PMAG16	2018	Apparently healthy	Wild or synanthropic	Rodent	0	0	0	0	Not performed	Not performed
PMAG17	2018	Apparently healthy	Wild or synanthropic	Rodent	0	0	0	0	Not performed	Not performed
PMAG18	2018	Apparently healthy	Wild or synanthropic	Rodent	0	0	0	0	Not performed	Not performed
PMAG19	2018	Apparently healthy	Wild or synanthropic	Opossum (Didelphis sp.)	0	0	0	0	Not performed	Not performed
PMAG20	2018	Apparently healthy	Wild or synanthropic	Rodent	0	0	0	0	Not performed	Not performed
PMAG21	2018	Apparently healthy	Wild or synanthropic	Rodent	0	0	0	0	Not performed	Not performed
PMAG22	2018	Apparently healthy	Wild or synanthropic	Opossum (Didelphis sp.)	0	0	0	0	Not performed	Not performed
PMAG23	2018	Apparently healthy	Wild or synanthropic	Rodent	0	0	0	0	Not performed	Not performed
PMAG24	2019	Apparently healthy	Wild or synanthropic	Opossum (Didelphis sp.)	0	0	0	0	Not performed	Not performed
PMAG25	2019	Apparently healthy	Wild or synanthropic	Rodent	0	0	0	0	Not performed	Not performed
PMAG26	2019	Apparently healthy	Wild or synanthropic	Gray Slender Opossum (Marmosops incanus)	0	0	0	0	Not performed	Not performed
PMAG27	2019	Apparently healthy	Wild or synanthropic	Opossum (Didelphis sp.)	0	0	0	0	Not performed	Not performed
PMAG28	2019	Apparently healthy	Wild or synanthropic	Rodent	0	0	0	0	Not performed	Not performed
PMAG29	2019	Apparently healthy	Wild or synanthropic	Rodent	0	0	0	0	Not performed	Not performed
PMAG30	2019	Apparently healthy	Wild or synanthropic	Opossum (Didelphis sp.)	0	0	0	0	Not performed	Not performed
PMAG31.1	2019	Apparently healthy	Wild or synanthropic	Gray Slender Opossum (Marmosops incanus)	0	0	0	0	Not performed	Not performed
PMAG31.2	2019	Apparently healthy	Wild or synanthropic	Gray Slender Opossum (Marmosops incanus)	0	0	0	0	Not performed	Not performed
PMAG32.1	2019	Apparently healthy	Wild or synanthropic	Gray Slender Opossum (Marmosops incanus)	0	0	0	0	Not performed	Not performed
PMAG32.2	2019	Apparently healthy	Wild or synanthropic	Gray Slender Opossum (Marmosops incanus)	0	0	0	0	Not performed	Not performed
PMAG33	2019	Apparently healthy	Wild or synanthropic	Gray Slender Opossum (Marmosops incanus)	0	0	0	0	Not performed	Not performed
PMAG34	2019	Apparently healthy	Wild or synanthropic	Rodent	0	0	0	0	Not performed	Not performed
PMAG35	2019	Apparently healthy	Wild or synanthropic	Opossum (Didelphis sp.)	0	0	0	0	Not performed	Not performed
PMAG36.1	2019	Apparently healthy	Wild or synanthropic	Opossum (Didelphis sp.)	0	0	0	0	Not performed	Not performed
PMAG36.2	2019	Apparently healthy	Wild or synanthropic	Opossum (Didelphis sp.)	0	0	0	0	Not performed	Not performed
PMAG37	2019	Apparently healthy	Wild or synanthropic	Opossum (Didelphis sp.)	0	0	0	0	Not performed	Not performed
PMAG38	2019	Apparently healthy	Wild or synanthropic	Rodent	0	0	0	0	Not performed	Not performed
PMAG39	2019	Apparently healthy	Wild or synanthropic	Rodent	1	0	0	1	Not performed	Not performed
152593	2018	Diarrheic	Domestic	Dog	1	1	1	1	1	106
SS162	2020	Diarrheic	Domestic	Dog	1	1	1	1	Not performed	106
Po176701	2020	Diarrheic	Domestic	Horse or Foal	1	0	0	1	Not performed	Not performed
Po190788	2020	Diarrheic	Domestic	Horse or Foal	1	0	0	1	Not performed	Not performed
SS171	2020	Diarrheic	Domestic	Dog	1	0	0	1	Not performed	Not performed
Po2510	2020	Diarrheic	Domestic	Horse or Foal	1	0	0	1	Not performed	Not performed
C475/20	2020	Diarrheic	Domestic	Horse or Foal	1	1	1	1	Not performed	126

## Sheet: Humans
Original ID	Year	Origin	tcda	tcdB	tpi	Ribotypes	cdtB	ELISA
HC3/17	2017	HCUFMG	1	1	1	106	0	1
HC4/17	2017	HCUFMG	1	1	1	106	0	1
HC5/17	2017	HCUFMG	1	1	1	602	1	1
HC6/17	2017	HCUFMG	0	0	1	NT	N/A	1
HC7/17	2017	HCUFMG	1	1	1	602	1	1
HC8/17	2017	HCUFMG	0	0	1	NT	0	0
HC9/17	2017	HCUFMG	1	1	1	106	0	0
HC1/18	2018	HCUFMG	1	1	1	106	0	1
HC10/18	2018	HCUFMG	1	1	1	106	0	0
HC11/18	2018	HCUFMG	1	1	1	20	0	1
HC12/18	2018	HCUFMG	0	0	0	Not applicable	0	0
HC13/18	2018	HCUFMG	1	1	1	106	0	0
HC14/18	2018	HCUFMG	1	1	1	106	0	0
HC15/18	2018	HCUFMG	1	1	1	106	0	1
HC16/18	2018	HCUFMG	1	1	1	106	0	1
HC17/18	2018	HCUFMG	1	1	1	106	0	1
HC18/18	2018	HCUFMG	1	1	1	20	0	1
HC19/18	2018	HCUFMG	1	1	1	Not performed	0	0
HC2/18	2018	HCUFMG	1	1	1	106	0	0
HC20/18	2018	HCUFMG	0	0	1	NT	0	0
HC21/18	2018	HCUFMG	1	1	1	20	0	1
HC22/18	2018	HCUFMG	0	0	1	NT	0	1
HC23/18	2018	HCUFMG	0	0	1	NT	0	0
HC24/18	2018	HCUFMG	0	0	1	NT	0	1
HC25/18	2018	HCUFMG	1	1	1	106	0	1
HC26/18	2018	HCUFMG	0	0	1	NT	0	0
HC27/18	2018	HCUFMG	1	1	1	2	0	1
HC28/18	2018	HCUFMG	1	1	1	2	0	1
HC29/18	2018	HCUFMG	0	0	1	NT	0	0
HC3/18	2018	HCUFMG	1	1	1	104	0	1
HC30/18	2018	HCUFMG	0	0	1	NT	0	0
HC31/18	2018	HCUFMG	1	1	1	106	0	1
HC32/18	2018	HCUFMG	1	1	1	106	0	1
HC33/18	2018	HCUFMG	0	0	1	NT	0	0
HC34/18	2018	HCUFMG	0	0	1	NT	0	0
HC35/18	2018	HCUFMG	0	0	0	Not applicable	0	0
HC36/18	2018	HCUFMG	0	0	1	NT	0	0
HC37/18	2018	HCUFMG	1	1	1	14	0	1
HC38/18	2018	HCUFMG	0	0	1	NT	0	0
HC39/18	2018	HCUFMG	1	1	1	14	0	0
HC4/18	2018	HCUFMG	1	1	1	106	0	1
HC40/18	2018	HCUFMG	1	1	1	12	0	1
HC41/18	2018	HCUFMG	0	0	1	NT	0	0
HC42/18	2018	HCUFMG	0	0	1	NT	0	0
HC43/18	2018	HCUFMG	1	1	1	Not performed	0	0
HC44/18	2018	HCUFMG	1	1	1	122	1	1
HC45/18	2018	HCUFMG	1	1	1	1	0	1
HC46/18	2018	HCUFMG	0	0	1	NT	0	0
HC47/18	2018	HCUFMG	1	1	1	11	0	1
HC48/18	2018	HCUFMG	1	1	1	32	0	1
HC49/18	2018	HCUFMG	1	1	1	600	0	0
HC5/18	2018	HCUFMG	0	0	0	Not applicable	0	0
HC50/18	2018	HCUFMG	0	0	1	NT	0	0
HC51/18	2018	HCUFMG	1	1	1	770	0	0
HC52/18	2018	HCUFMG	0	0	1	NT	0	0
HC53/18	2018	HCUFMG	1	1	1	126	0	1
HC54/18	2018	HCUFMG	1	1	1	511	0	1
HC55/18	2018	HCUFMG	1	1	1	76	0	1
HC56/18	2018	HCUFMG	1	1	1	770	0	1
HC6/18	2018	HCUFMG	1	1	1	106	0	0
HC7/18	2018	HCUFMG	1	1	1	106	0	0
HC8/18	2018	HCUFMG	1	1	1	52	0	1
HC9/18	2018	HCUFMG	1	1	1	106	0	0
R06/18	2018	FMT	1	1	1	106	0	0
R10/18-1	2018	FMT	1	1	1	131	0	1
R10/18-2	2018	FMT	1	1	1	106	0	1
R12/18	2018	FMT	1	1	1	037	0	0
R13/18	2018	FMT	0	0	1	NT	0	0
R15/18	2018	FMT	0	0	1	NT	0	0
HC1/19	2019	HCUFMG	1	1	1	39	0	0
HC10/19	2019	HCUFMG	0	0	1	NT	0	0
HC11/19	2019	HCUFMG	0	0	0	Not applicable	0	0
HC12/19	2019	HCUFMG	1	1	1	106	0	1
HC13/19	2019	HCUFMG	1	1	1	106	0	1
HC14/19	2019	HCUFMG	1	1	1	20	0	1
HC15/19	2019	HCUFMG	0	0	1	NT	0	0
HC16/19	2019	HCUFMG	1	1	1	106	0	1
HC17/19	2019	HCUFMG	1	1	1	14	0	1
HC18/19	2019	HCUFMG	0	0	0	Not applicable	0	0
HC19/19	2019	HCUFMG	0	0	1	NT	0	0
HC2/19	2019	HCUFMG	1	1	1	106	0	1
HC20/19	2019	HCUFMG	0	0	0	Not applicable	0	0
HC21/19	2019	HCUFMG	1	1	1	14	0	1
HC22/19	2019	HCUFMG	0	0	1	NT	0	0
HC23/19	2019	HCUFMG	0	0	1	NT	0	0
HC24/19	2019	HCUFMG	0	0	1	NT	0	0
HC25/19	2019	HCUFMG	0	0	0	Not applicable	0	0
HC26/19-2	2019	HCUFMG	1	1	1	600	0	0
HC27/19	2019	HCUFMG	0	0	0	Not applicable	0	0
HC28/19	2019	HCUFMG	0	0	1	NT	0	0
HC29/19	2019	HCUFMG	0	0	1	NT	0	0
HC3/19	2019	HCUFMG	1	1	1	106	0	0
HC30/19	2019	HCUFMG	0	0	0	Not applicable	0	0
HC31/19	2019	HCUFMG	1	1	1	106	0	0
HC32/19	2019	HCUFMG	0	0	0	Not applicable	0	0
HC33/19	2019	HCUFMG	1	1	1	Not performed	0	0
HC34/19	2019	HCUFMG	1	1	1	151	0	0
HC35/19	2019	HCUFMG	1	1	1	14	0	1
HC36/19	2019	HCUFMG	1	1	1	654	1	1
HC37/19	2019	HCUFMG	0	0	0	Not applicable	0	0
HC38/19	2019	HCUFMG	0	0	0	Not applicable	0	0
HC39/19	2019	HCUFMG	0	0	1	NT	0	0
HC4/19	2019	HCUFMG	0	0	1	NT	0	0
HC40/19	2019	HCUFMG	0	0	1	NT	0	0
HC41/19	2019	HCUFMG	0	0	1	NT	0	0
HC42/19	2019	HCUFMG	1	1	1	Not performed	0	0
HC43/19	2019	HCUFMG	0	0	0	Not applicable	0	0
HC44/19	2019	HCUFMG	0	0	0	Not applicable	0	0
HC45/19	2019	HCUFMG	0	0	0	Not applicable	0	0
HC46/19	2019	HCUFMG	1	1	1	106	0	0
HC47/19	2019	HCUFMG	1	1	1	989	1	0
HC48/19	2019	HCUFMG	0	0	0	Not applicable	0	0
HC49/19	2019	HCUFMG	1	1	1	174	0	1
HC5/19	2019	HCUFMG	1	1	1	106	0	1
HC50/19	2019	HCUFMG	0	0	0	Not applicable	0	0
HC51/19	2019	HCUFMG	1	1	1	258	0	0
HC52/19	2019	HCUFMG	1	1	1	54	0	1
HC53/19	2019	HCUFMG	1	1	1	106	0	0
HC54/19	2019	HCUFMG	1	1	1	14	0	0
HC55/19	2019	HCUFMG	0	0	0	Not applicable	0	0
HC56/19	2019	HCUFMG	1	1	1	14	0	0
HC57/19	2019	HCUFMG	1	1	1	990	0	0
HC58/19	2019	HCUFMG	0	0	0	Not applicable	0	0
HC59/19	2019	HCUFMG	0	0	0	Not applicable	0	0
HC6/19	2019	HCUFMG	1	1	1	106	0	0
HC60/19	2019	HCUFMG	0	0	1	NT	0	0
HC61/19	2019	HCUFMG	1	1	1	207	0	1
HC62/19	2019	HCUFMG	0	0	1	NT	0	0
HC63/19	2019	HCUFMG	0	0	0	Not applicable	0	0
HC64/19	2019	HCUFMG	1	1	1	106	0	1
HC65/19	2019	HCUFMG	0	0	0	Not applicable	0	0
HC66/19	2019	HCUFMG	1	1	1	106	0	1
HC67/19	2019	HCUFMG	0	0	0	Not applicable	0	0
HC68/19	2019	HCUFMG	1	1	1	600	0	1
HC7/19	2019	HCUFMG	0	0	1	NT	0	0
HC8/19	2019	HCUFMG	1	1	1	106	0	1
HC9/19	2019	HCUFMG	1	1	1	106	0	1
R06/19	2019	FMT	1	1	1	106	0	1
R3/19	2019	FMT	1	1	1	014	0	1
HC1/20	2020	HCUFMG	0	0	1	NT	0	0
HC10/20	2020	HCUFMG	1	1	1	Not performed	0	1
HC11/20	2020	HCUFMG	0	0	1	NT	0	0
HC12/20	2020	HCUFMG	0	0	1	NT	0	0
HC2/20	2020	HCUFMG	1	1	1	126	1	1
HC3/20	2020	HCUFMG	1	1	1	988	1	1
HC4/20	2020	HCUFMG	0	0	0	Not applicable	0	0
HC5/20	2020	HCUFMG	0	0	0	Not applicable	0	0
HC6/20	2020	HCUFMG	1	1	1	Not performed	0	0
HC7/20	2020	HCUFMG	0	0	1	NT	0	1
HC8/20	2020	HCUFMG	0	0	0	Not applicable	0	0
HC9/20	2020	HCUFMG	0	0	0	Not applicable	0	0
R1/20	2020	FMT	1	1	1	076	0	1
