# Supplementary material for: Characterization of the virulence of three novel clade 2 Clostridioides (Clostridium) difficile strains and a two-year screening in animals and humans in Brazil
Source: PLoS One. 2022 Aug 26;17(8):e0273013. doi: 10.1371/journal.pone.0273013 (PMC9416996; doi:10.1371/journal.pone.0273013)
Supplement: S2 File — (XLSX) [file pone.0273013.s002.xlsx]

## Sheet: TesteSim1
Isolate1	Isolate2	ANI	Blocks1	Total Blocks
GCA_000027105.1_ASM2710v1_genomic.fna	GCA_000027105.1_ASM2710v1_genomic.fna	100	1397	1397
GCA_000027105.1_ASM2710v1_genomic.fna	GCA_000211235.1_ASM21123v1_genomic-SOChr.fna	99.9919	1369	1397
GCA_000027105.1_ASM2710v1_genomic.fna	GCF_000085225.1_ASM8522v1_genomic.fna	99.9866	1364	1397
GCA_000027105.1_ASM2710v1_genomic.fna	GCA_000210455.1_ASM21045v1_genomic.fna	99.9751	1381	1397
GCA_000027105.1_ASM2710v1_genomic.fna	RT884	99.0289	1256	1397
GCA_000027105.1_ASM2710v1_genomic.fna	RT855	98.9938	1255	1397
GCA_000027105.1_ASM2710v1_genomic.fna	RT883	98.896	1245	1397
GCA_000027105.1_ASM2710v1_genomic.fna	GCF_000009205.2_ASM920v2_genomic-SOChr.fna	98.7034	1301	1397
GCA_000027105.1_ASM2710v1_genomic.fna	GCA_000210415.1_ASM21041v1_genomic.fna	98.0583	1300	1397
GCA_000027105.1_ASM2710v1_genomic.fna	GCF_000210395.1_ASM21039v1_genomic.fna	97.8453	1297	1397
GCA_000027105.1_ASM2710v1_genomic.fna	GCF_000210435.1_ASM21043v1_genomic.fna	96.2174	1217	1397
GCA_000210415.1_ASM21041v1_genomic.fna	GCA_000210415.1_ASM21041v1_genomic.fna	100	1386	1386
GCA_000210415.1_ASM21041v1_genomic.fna	GCF_000210395.1_ASM21039v1_genomic.fna	99.7011	1375	1386
GCA_000210415.1_ASM21041v1_genomic.fna	GCF_000009205.2_ASM920v2_genomic-SOChr.fna	98.3	1287	1386
GCA_000210415.1_ASM21041v1_genomic.fna	RT884	98.1392	1229	1386
GCA_000210415.1_ASM21041v1_genomic.fna	GCA_000211235.1_ASM21123v1_genomic-SOChr.fna	98.1214	1287	1386
GCA_000210415.1_ASM21041v1_genomic.fna	GCF_000085225.1_ASM8522v1_genomic.fna	98.0898	1282	1386
GCA_000210415.1_ASM21041v1_genomic.fna	RT855	98.059	1226	1386
GCA_000210415.1_ASM21041v1_genomic.fna	GCA_000027105.1_ASM2710v1_genomic.fna	98.0188	1300	1386
GCA_000210415.1_ASM21041v1_genomic.fna	GCA_000210455.1_ASM21045v1_genomic.fna	98.0055	1298	1386
GCA_000210415.1_ASM21041v1_genomic.fna	RT883	97.9745	1224	1386
GCA_000210415.1_ASM21041v1_genomic.fna	GCF_000210435.1_ASM21043v1_genomic.fna	96.186	1218	1386
GCA_000210455.1_ASM21045v1_genomic.fna	GCA_000210455.1_ASM21045v1_genomic.fna	100	1393	1393
GCA_000210455.1_ASM21045v1_genomic.fna	GCA_000211235.1_ASM21123v1_genomic-SOChr.fna	99.9925	1367	1393
GCA_000210455.1_ASM21045v1_genomic.fna	GCA_000027105.1_ASM2710v1_genomic.fna	99.9812	1381	1393
GCA_000210455.1_ASM21045v1_genomic.fna	GCF_000085225.1_ASM8522v1_genomic.fna	99.9702	1365	1393
GCA_000210455.1_ASM21045v1_genomic.fna	RT855	98.9881	1252	1393
GCA_000210455.1_ASM21045v1_genomic.fna	RT884	98.9106	1263	1393
GCA_000210455.1_ASM21045v1_genomic.fna	RT883	98.8431	1247	1393
GCA_000210455.1_ASM21045v1_genomic.fna	GCF_000009205.2_ASM920v2_genomic-SOChr.fna	98.7493	1293	1393
GCA_000210455.1_ASM21045v1_genomic.fna	GCA_000210415.1_ASM21041v1_genomic.fna	98.0341	1294	1393
GCA_000210455.1_ASM21045v1_genomic.fna	GCF_000210395.1_ASM21039v1_genomic.fna	97.8984	1307	1393
GCA_000210455.1_ASM21045v1_genomic.fna	GCF_000210435.1_ASM21043v1_genomic.fna	96.2017	1200	1393
GCA_000211235.1_ASM21123v1_genomic-SOChr.fna	GCA_000211235.1_ASM21123v1_genomic-SOChr.fna	100	1372	1372
GCA_000211235.1_ASM21123v1_genomic-SOChr.fna	GCA_000027105.1_ASM2710v1_genomic.fna	99.9945	1366	1372
GCA_000211235.1_ASM21123v1_genomic-SOChr.fna	GCA_000210455.1_ASM21045v1_genomic.fna	99.9943	1365	1372
GCA_000211235.1_ASM21123v1_genomic-SOChr.fna	GCF_000085225.1_ASM8522v1_genomic.fna	99.9866	1367	1372
GCA_000211235.1_ASM21123v1_genomic-SOChr.fna	RT855	98.983	1257	1372
GCA_000211235.1_ASM21123v1_genomic-SOChr.fna	RT884	98.9638	1262	1372
GCA_000211235.1_ASM21123v1_genomic-SOChr.fna	RT883	98.8911	1240	1372
GCA_000211235.1_ASM21123v1_genomic-SOChr.fna	GCF_000009205.2_ASM920v2_genomic-SOChr.fna	98.7379	1285	1372
GCA_000211235.1_ASM21123v1_genomic-SOChr.fna	GCA_000210415.1_ASM21041v1_genomic.fna	98.1543	1275	1372
GCA_000211235.1_ASM21123v1_genomic-SOChr.fna	GCF_000210395.1_ASM21039v1_genomic.fna	97.9055	1285	1372
GCA_000211235.1_ASM21123v1_genomic-SOChr.fna	GCF_000210435.1_ASM21043v1_genomic.fna	96.2349	1217	1372
GCF_000009205.2_ASM920v2_genomic-SOChr.fna	GCF_000009205.2_ASM920v2_genomic-SOChr.fna	100	1420	1430
GCF_000009205.2_ASM920v2_genomic-SOChr.fna	GCA_000211235.1_ASM21123v1_genomic-SOChr.fna	98.7481	1291	1430
GCF_000009205.2_ASM920v2_genomic-SOChr.fna	GCA_000027105.1_ASM2710v1_genomic.fna	98.7411	1290	1430
GCF_000009205.2_ASM920v2_genomic-SOChr.fna	GCF_000085225.1_ASM8522v1_genomic.fna	98.7106	1283	1430
GCF_000009205.2_ASM920v2_genomic-SOChr.fna	GCA_000210455.1_ASM21045v1_genomic.fna	98.7	1306	1430
GCF_000009205.2_ASM920v2_genomic-SOChr.fna	RT884	98.5682	1243	1430
GCF_000009205.2_ASM920v2_genomic-SOChr.fna	RT855	98.5463	1240	1430
GCF_000009205.2_ASM920v2_genomic-SOChr.fna	RT883	98.4828	1239	1430
GCF_000009205.2_ASM920v2_genomic-SOChr.fna	GCA_000210415.1_ASM21041v1_genomic.fna	98.2836	1291	1430
GCF_000009205.2_ASM920v2_genomic-SOChr.fna	GCF_000210395.1_ASM21039v1_genomic.fna	98.0763	1294	1430
GCF_000009205.2_ASM920v2_genomic-SOChr.fna	GCF_000210435.1_ASM21043v1_genomic.fna	96.1709	1226	1430
GCF_000085225.1_ASM8522v1_genomic.fna	GCF_000085225.1_ASM8522v1_genomic.fna	100	1370	1370
GCF_000085225.1_ASM8522v1_genomic.fna	GCA_000211235.1_ASM21123v1_genomic-SOChr.fna	99.9874	1367	1370
GCF_000085225.1_ASM8522v1_genomic.fna	GCA_000210455.1_ASM21045v1_genomic.fna	99.9792	1364	1370
GCF_000085225.1_ASM8522v1_genomic.fna	GCA_000027105.1_ASM2710v1_genomic.fna	99.979	1364	1370
GCF_000085225.1_ASM8522v1_genomic.fna	RT884	98.9973	1260	1370
GCF_000085225.1_ASM8522v1_genomic.fna	RT855	98.9957	1254	1370
GCF_000085225.1_ASM8522v1_genomic.fna	RT883	98.879	1245	1370
GCF_000085225.1_ASM8522v1_genomic.fna	GCF_000009205.2_ASM920v2_genomic-SOChr.fna	98.7081	1288	1370
GCF_000085225.1_ASM8522v1_genomic.fna	GCA_000210415.1_ASM21041v1_genomic.fna	98.1602	1285	1370
GCF_000085225.1_ASM8522v1_genomic.fna	GCF_000210395.1_ASM21039v1_genomic.fna	97.9107	1281	1370
GCF_000085225.1_ASM8522v1_genomic.fna	GCF_000210435.1_ASM21043v1_genomic.fna	96.199	1214	1370
GCF_000210395.1_ASM21039v1_genomic.fna	GCF_000210395.1_ASM21039v1_genomic.fna	100	1435	1436
GCF_000210395.1_ASM21039v1_genomic.fna	GCA_000210415.1_ASM21041v1_genomic.fna	99.6852	1378	1436
GCF_000210395.1_ASM21039v1_genomic.fna	GCF_000009205.2_ASM920v2_genomic-SOChr.fna	97.9946	1305	1436
GCF_000210395.1_ASM21039v1_genomic.fna	GCA_000211235.1_ASM21123v1_genomic-SOChr.fna	97.8873	1287	1436
GCF_000210395.1_ASM21039v1_genomic.fna	GCF_000085225.1_ASM8522v1_genomic.fna	97.8613	1289	1436
GCF_000210395.1_ASM21039v1_genomic.fna	GCA_000210455.1_ASM21045v1_genomic.fna	97.8403	1309	1436
GCF_000210395.1_ASM21039v1_genomic.fna	RT884	97.8373	1236	1436
GCF_000210395.1_ASM21039v1_genomic.fna	GCA_000027105.1_ASM2710v1_genomic.fna	97.7792	1299	1436
GCF_000210395.1_ASM21039v1_genomic.fna	RT883	97.7447	1230	1436
GCF_000210395.1_ASM21039v1_genomic.fna	RT855	97.7351	1234	1436
GCF_000210395.1_ASM21039v1_genomic.fna	GCF_000210435.1_ASM21043v1_genomic.fna	96.2293	1226	1436
GCF_000210435.1_ASM21043v1_genomic.fna	GCF_000210435.1_ASM21043v1_genomic.fna	100	1349	1349
GCF_000210435.1_ASM21043v1_genomic.fna	GCA_000210415.1_ASM21041v1_genomic.fna	96.3343	1203	1349
GCF_000210435.1_ASM21043v1_genomic.fna	GCF_000210395.1_ASM21039v1_genomic.fna	96.2787	1214	1349
GCF_000210435.1_ASM21043v1_genomic.fna	GCA_000211235.1_ASM21123v1_genomic-SOChr.fna	96.2636	1209	1349
GCF_000210435.1_ASM21043v1_genomic.fna	RT884	96.2612	1175	1349
GCF_000210435.1_ASM21043v1_genomic.fna	GCF_000085225.1_ASM8522v1_genomic.fna	96.2327	1207	1349
GCF_000210435.1_ASM21043v1_genomic.fna	GCF_000009205.2_ASM920v2_genomic-SOChr.fna	96.2245	1211	1349
GCF_000210435.1_ASM21043v1_genomic.fna	RT855	96.2188	1177	1349
GCF_000210435.1_ASM21043v1_genomic.fna	GCA_000027105.1_ASM2710v1_genomic.fna	96.1979	1216	1349
GCF_000210435.1_ASM21043v1_genomic.fna	GCA_000210455.1_ASM21045v1_genomic.fna	96.197	1211	1349
GCF_000210435.1_ASM21043v1_genomic.fna	RT883	96.1797	1166	1349
RT883	RT883	100	1350	1351
RT883	RT884	99.5862	1273	1351
RT883	RT855	99.5218	1267	1351
RT883	GCA_000027105.1_ASM2710v1_genomic.fna	98.8918	1242	1351
RT883	GCF_000085225.1_ASM8522v1_genomic.fna	98.8698	1250	1351
RT883	GCA_000211235.1_ASM21123v1_genomic-SOChr.fna	98.8275	1251	1351
RT883	GCA_000210455.1_ASM21045v1_genomic.fna	98.8245	1248	1351
RT883	GCF_000009205.2_ASM920v2_genomic-SOChr.fna	98.5252	1236	1351
RT883	GCA_000210415.1_ASM21041v1_genomic.fna	97.989	1221	1351
RT883	GCF_000210395.1_ASM21039v1_genomic.fna	97.7986	1225	1351
RT883	GCF_000210435.1_ASM21043v1_genomic.fna	96.2186	1180	1351
RT884	RT884	100	1323	1330
RT884	RT883	99.6143	1276	1330
RT884	RT855	99.5597	1287	1330
RT884	GCA_000027105.1_ASM2710v1_genomic.fna	99.0523	1253	1330
RT884	GCA_000211235.1_ASM21123v1_genomic-SOChr.fna	99.0143	1260	1330
RT884	GCF_000085225.1_ASM8522v1_genomic.fna	99.004	1258	1330
RT884	GCA_000210455.1_ASM21045v1_genomic.fna	98.9367	1269	1330
RT884	GCF_000009205.2_ASM920v2_genomic-SOChr.fna	98.6401	1245	1330
RT884	GCA_000210415.1_ASM21041v1_genomic.fna	98.103	1227	1330
RT884	GCF_000210395.1_ASM21039v1_genomic.fna	97.829	1241	1330
RT884	GCF_000210435.1_ASM21043v1_genomic.fna	96.2599	1171	1330
RT855	RT855	100	1423	1427
RT855	RT884	99.565	1288	1427
RT855	RT883	99.5138	1269	1427
RT855	GCF_000085225.1_ASM8522v1_genomic.fna	99.0291	1253	1427
RT855	GCA_000027105.1_ASM2710v1_genomic.fna	99.0163	1253	1427
RT855	GCA_000211235.1_ASM21123v1_genomic-SOChr.fna	98.996	1255	1427
RT855	GCA_000210455.1_ASM21045v1_genomic.fna	98.9793	1258	1427
RT855	GCF_000009205.2_ASM920v2_genomic-SOChr.fna	98.5871	1239	1427
RT855	GCA_000210415.1_ASM21041v1_genomic.fna	98.055	1233	1427
RT855	GCF_000210395.1_ASM21039v1_genomic.fna	97.8686	1235	1427
RT855	GCF_000210435.1_ASM21043v1_genomic.fna	96.123	1180	1427
